# Supplementary material for: Artificial intelligence-rationalized balanced PPARα/γ dual agonism resets dysregulated macrophage processes in inflammatory bowel disease
Source: Commun Biol. 2022 Mar 14;5:231. doi: 10.1038/s42003-022-03168-4 (PMC8921270; doi:10.1038/s42003-022-03168-4)
Supplement: Supplementary file 4 — Supplementary Data 1 [file 42003_2022_3168_MOESM4_ESM.xlsx]

## Sheet: Figure 2h
		Figure 2h
		ArrayID	gender	PPARG	PPARA
		GSM2212640	female	7.77771	8.61276
		GSM2212728	female	9.82169	9.91195
		GSM2212749	male	10.0363	10.3065
		GSM2212645	female	9.05951	9.35336
		GSM2212701	male	8.8288	11.0809
		GSM2212679	female	10.9709	11.0184
		GSM2212687	female	8.69123	9.258
		GSM2212657	female	9.25269	9.81693
		GSM2212668	male	10.0474	9.79935
		GSM2212724	male	8.9532	10.1544
		GSM2212690	male	10.5753	10.8566
		GSM2212714	male	10.5475	10.6978
		GSM2212652	female	7.51248	8.81567
		GSM2212676	female	10.2331	10.9313
		GSM2212685	female	8.65572	9.2387
		GSM2212722	female	8.38037	9.97381
		GSM2212740	male	8.70481	8.16155
		GSM2212733	female	8.84528	9.34388
		GSM2212622	female	7.7048	9.75387
		GSM2212672	male	10.5846	9.68457
		GSM2212731	female	11.1802	10.6401
		GSM2212736	female	8.43823	9.01373
		GSM2212649	female	8.60278	10.0638
		GSM2212751	male	8.4219	9.71141
		GSM2212734	male	8.11793	9.25178
		GSM2212688	male	7.33334	9.06269
		GSM2212718	female	10.0057	10.8957
		GSM2212647	female	10.3387	10.6358
		GSM2212677	female	10.2886	10.6044
		GSM2212637	female	10.2947	9.87248
		GSM2212661	female	7.70873	9.71552
		GSM2212743	male	6.30517	8.51929
		GSM2212752	male	9.93737	10.2949
		GSM2212667	female	8.64168	9.57955
		GSM2212744	female	8.53352	9.66803
		GSM2212689	male	9.26919	10.504
		GSM2212670	male	7.66878	9.15164
		GSM2212732	male	7.12137	9.91483
		GSM2212730	female	7.6464	10.2131
		GSM2212663	male	7.85939	9.54869
		GSM2212659	female	9.96054	9.42867
		GSM2212727	female	10.5673	10.8778
		GSM2212707	female	9.05395	10.2882
		GSM2212680	female	11.5885	10.8138
		GSM2212658	male	8.24121	9.27413
		GSM2212628	male	7.02985	9.45264
		GSM2212695	female	9.05055	9.51883
		GSM2212635	male	9.26233	10.1462
		GSM2212646	female	10.7862	10.2226
		GSM2212755	female	10.6767	10.9566
		GSM2212709	male	9.68439	10.0766
		GSM2212651	male	9.20156	9.28725
		GSM2212693	female	9.6217	9.08983
		GSM2212629	female	9.56375	10.7354
		GSM2212702	male	9.3486	10.2139
		GSM2212705	male	8.61125	9.68304
		GSM2212692	male	10.1984	9.97644
		GSM2212682	female	11.0978	11.1702
		GSM2212737	male	7.97021	8.97021
		GSM2212745	male	10.912	10.9458
		GSM2212671	male	10.1784	10.6247
		GSM2212648	male	11.2388	10.2188
		GSM2212746	female	10.4138	10.9251
		GSM2212636	female	10.7266	9.99629
		GSM2212696	female	8.0641	8.07528
		GSM2212708	male	8.49562	10.2421
		GSM2212664	female	8.01757	9.96078
		GSM2212686	female	8.32997	8.10875
		GSM2212655	male	11.3329	10.3598
		GSM2212684	male	10.9861	10.1353
		GSM2212720	female	7.82035	9.92993
		GSM2212626	female	9.43519	9.92338
		GSM2212706	male	9.45915	10.1453
		GSM2212753	female	11.1166	10.1856
		GSM2212741	female	10.9296	10.8287
		GSM2212710	female	11.1083	10.1657
		GSM2212634	male	7.58388	10.1396
		GSM2212721	female	9.73871	9.88787
		GSM2212725	male	8.92415	10.1339
		GSM2212633	male	9.46018	10.067
		GSM2212742	male	8.46789	11.1008
		GSM2212644	female	11.1725	10.6157
		GSM2212748	male	8.5173	8.63861
		GSM2212673	male	8.25204	9.00914
		GSM2212717	male	10.9123	10.7316
		GSM2212654	female	10.8445	10.912
		GSM2212624	female	10.2007	9.74373
		GSM2212715	female	8.88562	9.64221
		GSM2212716	male	10.846	10.4682
		GSM2212699	male	7.74127	10.0609
		GSM2212669	male	10.5031	9.86696
		GSM2212656	female	8.51281	9.63415
		GSM2212729	male	10.8011	10.3665
		GSM2212653	male	10.2882	10.0629
		GSM2212747	female	9.606	10.5051
		GSM2212681	female	7.99979	9.98681
		GSM2212665	male	7.32148	9.58293
		GSM2212750	female	7.32834	9.63377
		GSM2212723	male	8.16814	9.06381
		GSM2212678	male	7.678	9.96008
		GSM2212638	male	8.68527	9.03642
		GSM2212662	male	9.7117	10.0025
		GSM2212683	male	10.2188	10.0926
		GSM2212719	male	8.28419	8.65051
		GSM2212643	male	10.0622	10.0608
		GSM2212691	male	8.80555	9.60696
		GSM2212674	male	8.57421	10.4686
		GSM2212694	female	8.73627	9.58127
		GSM2212623	male	8.30451	9.70453
		GSM2212738	female	7.49506	10.0459
		GSM2212660	female	9.73356	9.42961
		GSM2212642	female	9.43783	10.2822
		GSM2212703	female	8.78372	9.07075
		GSM2212700	male	10.0884	10.6294
		GSM2212712	male	9.35209	8.88606
		GSM2212735	male	7.72689	9.81508
		GSM2212650	male	10.9514	10.7261
		GSM2212627	female	7.20019	10.1106
		GSM2212666	male	11.453	10.1632
		GSM2212641	male	7.24151	8.92957
		GSM2212631	male	10.3131	10.7755
		GSM2212739	female	7.4876	9.00217
		GSM2212726	female	9.64591	9.69133
		GSM2212625	male	9.00902	9.31698
		GSM2212697	female	7.59829	9.23812
		GSM2212713	male	8.17764	8.44919
		GSM2212704	male	10.4056	9.78915
		GSM2212632	male	9.62979	10.658
		GSM2212711	male	8.56034	9.80643
		GSM2212698	female	10.0319	10.5955
		GSM2212630	male	8.4757	9.37588
		GSM2212675	male	8.31508	10.3746
		GSM2212754	male	8.75293	10.7149
		GSM2212639	female	7.40328	9.03065

## Sheet: Figure 3c
	Figure 3c
		"-log10(FDR)"		Name	pValue	FDR	"-log10(FDR)"
	Transcriptional regulation of white adipocyte differentiation	15.9546		Transcriptional regulation of white adipocyte differentiation	1.11022e-16	2.0095e-14	15.9546
	Developmental Biology	15.1764		Developmental Biology	6.66134e-16	5.9952e-14	15.1764
	Circadian Clock	10.2019		Circadian Clock	6.282e-11	3.7692e-09	10.2019
	RORA activates gene expression	9.66877		RORA activates gene expression	2.14405e-10	9.64821e-09	9.66877
	Transcriptional activation of mitochondrial biogenesis	8.81298		Transcriptional activation of mitochondrial biogenesis	1.53822e-09	5.5376e-08	8.81298
	PPARA activates gene expression	8.66094		PPARA activates gene expression	2.18304e-09	5.90294e-08	8.66094
	Regulation of lipid metabolism by PPARalpha	8.62687		Regulation of lipid metabolism by PPARalpha	2.36118e-09	5.90294e-08	8.62687
	SUMO E3 ligases SUMOylate target proteins	8.51067		SUMO E3 ligases SUMOylate target proteins	3.08552e-09	6.78813e-08	8.51067
	SUMOylation of transcription cofactors	8.44822		SUMOylation of transcription cofactors	3.56273e-09	7.12545e-08	8.44822
	SUMOylation	8.36777		SUMOylation	4.28777e-09	7.71798e-08	8.36777
	Mitochondrial biogenesis	7.8415		Mitochondrial biogenesis	1.44046e-08	2.30473e-07	7.8415
	Transcriptional regulation of granulopoiesis	7.41917		Transcriptional regulation of granulopoiesis	3.80921e-08	5.71381e-07	7.41917
	BMAL1:CLOCK,NPAS2 activates circadian gene expression	6.50933		BMAL1:CLOCK,NPAS2 activates circadian gene expression	3.0951e-07	4.02363e-06	6.50933
	Activation of gene expression by SREBF (SREBP)	5.63252		Activation of gene expression by SREBF (SREBP)	2.33069e-06	2.79683e-05	5.63252
	Organelle biogenesis and maintenance	5.38841		Organelle biogenesis and maintenance	4.08875e-06	4.9065e-05	5.38841
	Regulation of cholesterol biosynthesis by SREBP (SREBF)	5.28097		Regulation of cholesterol biosynthesis by SREBP (SREBF)	5.23642e-06	5.76007e-05	5.28097
	Synthesis of bile acids and bile salts via 27-hydroxycholesterol	4.86526		Synthesis of bile acids and bile salts via 27-hydroxycholesterol	1.36377e-05	0.000136377	4.86526
	HATs acetylate histones	4.86247		HATs acetylate histones	1.37256e-05	0.000137256	4.86247
	Recycling of bile acids and salts	4.75622		Recycling of bile acids and salts	1.753e-05	0.00015777	4.75622
	LRR FLII-interacting protein 1 (LRRFIP1) activates type I IFN production	4.3694		LRR FLII-interacting protein 1 (LRRFIP1) activates type I IFN production	4.27167e-05	0.00038445	4.3694
	Estrogen-dependent gene expression	4.29462		Estrogen-dependent gene expression	5.0744e-05	0.000405952	4.29462
	MECP2 regulates transcription factors	4.06066		MECP2 regulates transcription factors	8.6964e-05	0.000679204	4.06066
	NR1H3 & NR1H2 regulate gene expression linked to cholesterol transport and efflux	4.0131		NR1H3 & NR1H2 regulate gene expression linked to cholesterol transport and efflux	9.70291e-05	0.000679204	4.0131
	Endogenous sterols	3.93794		Endogenous sterols	0.000115361	0.000807529	3.93794
				Activation of the TFAP2 (AP-2) family of transcription factors	0.000125024	0.000819076
				Signaling by Nuclear Receptors	0.000136513	0.000819076
				Synthesis of bile acids and bile salts via 7alpha-hydroxycholesterol	0.000146876	0.000881256

## Sheet: Figure 3d
		Figure 3d
		Name	pValue	FDR	"-log10(FDR)"
		PPARA activates gene expression	1.11e-16	5.88e-15	14.2303
		Regulation of lipid metabolism by PPARalpha	1.11e-16	5.88e-15	14.2303
		Metabolism of lipids	3.16e-14	1.11e-12	11.9557
		Circadian Clock	1.16e-12	3.03e-11	10.5193
		Metabolism	7.76e-09	1.63e-07	6.78778
		RORA activates gene expression	4.86e-08	8.27e-07	6.08251
		Transcriptional activation of mitochondrial biogenesis	1.36e-07	2.03364e-06	5.69173
		Transcriptional regulation of white adipocyte differentiation	3.92e-07	5.09756e-06	5.29264
		Mitochondrial biogenesis	8.67e-07	9.53256e-06	5.02079
		NR1H2 & NR1H3 regulate gene expression to control bile acid homeostasis	1.38784e-06	1.38784e-05	4.85766
		BMAL1:CLOCK,NPAS2 activates circadian gene expression	2.97209e-05	0.000267489	3.57269
		SUMOylation of transcription cofactors	3.41096e-05	0.000272877	3.56403
		Loss of MECP2 binding ability to the NCoR/SMRT complex	6.15936e-05	0.000492749	3.30737
		Organelle biogenesis and maintenance	9.15392e-05	0.000640775	3.19329
		NR1H3 & NR1H2 regulate gene expression linked to cholesterol transport and efflux	0.000112821	0.000723986	3.14027
		SUMO E3 ligases SUMOylate target proteins	0.000120664	0.000723986	3.14027
		SUMOylation	0.000144996	0.000869978	3.06049
		NR1H2 and NR1H3-mediated signaling	0.000236839	0.000978742	3.00933

## Sheet: Figure 3g
	Figure 3g
		PPARA				PPARG				PPARGC1
	Healthy	UC	CD		Healthy	UC	CD		Healthy	UC	CD
	0.00339298	0.000986552	0.00341614		0.0898519	0.0370938	0.0622933		0.00255405	0.00105588	0.00277135
	0.002626	0.001443	0.000207391		0.143219	0.0788187	0.0245422		0.00483799	0.00250535	0.000930197
	0.00277891	0.000356264	0.00192216		0.0474884	0.0235968	0.0167819		0.00201932	0.000990845	0.000645308
	0.000781219	0.00272927	0.00010651		0.0360696	0.0620765	0.0533546		0.00113284	0.00114844	0.000995501
	0.00140758	0.000841826	6.00617e-05		0.0394622	0.0193791	0.0648524		0.0015056	0.000549066	0.00106318
	0.00511364	0.000697792	0.000464657		0.085968	0.0238185	0.0333117		0.00402482	0.00137649	0.000591923
	0.00544382	0.0020908	0.00274059		0.0899391	0.0784715	0.0305382		0.000775645	0.00159321	0.000942728
		0.000369397	0.00254874			0.0213913	0.0556439			0.000760315	0.00127191
		0.00421283	6.29621e-05			0.0238388	0.0049404			0.00151056	0.000191734
		0.0013364	0.000182813			0.0619522	0.0180096			0.00173772	0.000648591
		0.00120439	2.27362e-05			0.00632881	0.0114237			0.000286188	0.000355109
		0.0013124	0.000182414			0.0494553	0.0134452			0.00136989	0.000375331
		0.00102998	0.000386349			0.0249967	0.0190832			0.000904373	0.000675492
		0.00193703	0.00427573			0.0358023	0.0361513			0.00155477	0.00144002

## Sheet: Figure 4b
	Figure 4b
	CFU/fecal pellets
	Days post infection	DMSO					Pioglitazone					GW7647					PAR5359
	3	13067	1275	2450	1250	1750	6750	31500	4850	2350	23250	2500	23100	900	20800	72000	50	15575	16500	6900	450
	5	355000	114000	128500	155000	177000	230500	89000	880000	141000	101667	155000	135500	124000	1215000	108000	1000	37000	290000	17000	22450
	7	1970000	1.64667e+06	1400000	1600000	1650000	1.90333e+06	1480000	1875000	1610000	2.80667e+06	3700000	2.78667e+06	3.23667e+06	4750000	4795000	436750	260333	893333	466667	120000
	11	1205000	1370000	1.88667e+06	1.40033e+06		900000	1155000	1415000	1300000	1850000	1620000	4100000	2900000	1150000	2300000	646667	275000	220000	580000	350000
	16	17050	67500	15000	15000		77000	72500	4050	1450	37000	72000	9000	53500		950	700	0	200	500	1000

## Sheet: Figure 4c
	Figure 4c
	CFU/fecal pellets
	Days post infection	DMSO					Pioglitazone					GW7647					PAR5359
	7	1970000	1.64667e+06	1400000	1600000	1650000	1.90333e+06	1480000	1875000	1610000	2.80667e+06	3700000	2.78667e+06	3.23667e+06	4750000	4795000	436750	260333	893333	466667	120000

## Sheet: Figure 4d
		Figure 4d
		DMSO			Pioglitazone			GW7647			PAR5359
		Mean	SEM	N	Mean	SEM	N	Mean	SEM	N	Mean	SEM	N
		3313031	262597	5	3565503	502936	5	6636410	1089648	5	919433	260387	5

## Sheet: Figure 4f
	Figure 4f
	Histology injury score
		DMSO					PPARA					PPARG					PAR5359
	Total	8	6	10	7	9	8	9	7	7	8	10	11	10	10	9	4	3	1	5	4

## Sheet: Figure 4g
		Figure 4g
			Histology injury score
				DMSO					PPARA					PPARG					PAR5359
			Submucosal inflammation	2	1	2	2	1	1	1	1	1	1	3	3	3	3	2	0	0	0	1	1

## Sheet: Figure 4h
		Figure 4h
			Histology injury score
				DMSO					PPARA					PPARG					PAR5359
			Percent area involved	2	2	3	2	3	2	3	2	2	3	3	3	3	3	2	1	1	1	2	1

[truncated: 16 more sheets: Figure 4i, Figure 4j, Figure 4k, Figure 5b, Figure 5c, Figure 5d, Figure 5e, Figure 6b, Figure 6c, Figure 6d, Figure 7b, Figure 7c, Figure 7d, Figure 7e, Figure 7f, Figure 7g]
